# Supplementary material for: Detection of Multiple Parallel Transmission Outbreak of Streptococcus suis Human Infection by Use of Genome Epidemiology, China, 2005
Source: Emerg Infect Dis. 2017 Feb;23(2):204–11. doi: 10.3201/eid2302.160297 (PMC5324821; doi:10.3201/eid2302.160297)
Supplement: Technical Appendix 1 — Clades of Streptococcus suis minimum core genome type 1 sequence type 7 and epidemiologically interesting group–specific single nucleotide polymorphisms, geographic distance of human isolates of S. suis clades to all piglet breeding companies and highways, and mean geographic distance of each clade of S. suis to the nearest piglet breeding company and highway, Sichuan Province, China, 2005. [file 16-0297-Techapp-s1.xlsx]

## Sheet: Table 1
	Article DOI: http://dx.doi.org/10.3201/eid2302.160297
	Technical Appendix 1
	Technical Appendix 1 Table 1. Streptococcus suis clade and EI group–specific SNPs, Sichuan Province, China, 2005*
	SNP group	Isolate group†	Position	Nucleotide mutation	Residue mutation	CDS‡	Function
	CD SNPs	Clade 1	656244	A→G	E	604	Membrane protein
			961560	A→C	–	Intergenic	–
		Clade 2	729562	A→G	N→S	667	Excinuclease ABC subunit C
			1302271	C→G	A→P	1224	Two-component system response regulator
			1020783	C→T	V→M	944	Hypothetical protein
			44079	C→T	–	Intergenic	–
			183326	G→T	A→S	178	YSIRK signal domain/LPXTG anchor domain surface protein
			2025819	G→C	R→P	1922	Transposase
			1885889	G→A	T→I	1794	Adenylate kinase
			1232493	G→A	E	1158	Sulfatase
			1113891	G→A	–	Intergenic	–
			1679694	A→C	–	Intergenic	–
		Clade 3	1324877	G→T	R	1243	ABC transporter permease
			1489677	A→C	S→R	1403	α-galactosidase
		Clade 4	450538	G→A	V→I	403	DNA binding protein
		Clade 5	1011820	C→T	–	Intergenic	–
			2093081	G→A	L→F	1984	50S rRNA methyltransferase
		Clade 6	739363	G→T	A→S	672	ATP-dependent helicase/deoxyribonuclease subunit B
			739506	G→A	A	672	ATP-dependent helicase/deoxyribonuclease subunit B
			1189837	C→T	T→I	1118	Membrane protein
			1036931	A→G	K→E	961	Ribose-phosphate pyrophosphokinase
	EI SNPs	EI 1	28528	A→G	K→E	21	Aminotransferase A
			205327	C→T	L	194	Nitrate ABC transporter permease
			1544020	G→A	–	Intergenic
			301757	A→G	–	Intergenic
		EI 5	23699	C→T	T→M	17	Rod shape-determining protein mreC
		EI 7	28409	A→G	D→G	21	Aminotransferase A
	*ATP, adenosine triphosphate; CDS, coding sequence; EI epidemiologically informative; LPXTG, leucine–procine–any amino acids–threonine–glycine; mre: mecillinam-resistant element; PBC, piglet breeding company; SNP; single nucleotide polymorphism; YSIRK: tyrosine–serine–lie–arginine–lysine. †EI 1: isolate SC261 and SC264; EI 5: isolate SC153 and SC311; EI 7: isolate SC16 and SC17. ‡The serial numbe…

## Sheet: Table 2
	Article DOI: http://dx.doi.org/10.3201/eid2302.160297
	Technical Appendix 1
	Technical Appendix 1 Table 2. Geographic distance of human isolates of Streptococcus suis clades to all PBCs and highways, Sichuan Province, China, 2005*
	Clade	No. human isolates	Mean distance, km
			PBC							Highway
			A	B	C	D	E	F	G	G5	G42	G76	G85
	2	6	116.3 ±75.3	114.0 ±66.9	153.3 ±51.2	178.2 ±83.7	223.0 ±73.4	228.3 ±84.3	266.8 ±95.3	76.3 ±53.2	73.8 ±59.5	107.5 ±61.9	220.0 ±71.2
	3	24	310.6 ±68.1	298.7 ±62.4	213.5 ±68.3	106.2 ±75.8	87.6 ±36.6	141.5 ±40.6	139.2 ±40.7	188.7 ±69.1	167.9 ±68.5	48.2 ±26.7	54.3 ±42.7
	4	3	149.3 ±14.0	143.3 ±14.0	30.9 ±16.6	124.7 ±21.0	202.3 ±20.8	169.7 ±20.8	197.3 ±6.5	31.6 ±20.1	39.5 ±27.5	41.4 ±22.7	204.7 ±21.5
	5	37	249.2 ±74.8	244.8 ±74.1	153.1 ±82.1	88.5 ±101.9	133.8 ±99.4	169.4 ±80.6	188.3 ±85.5	132.0 ±81.7	108.9 ±75.3	55.9 ±80.5	126.1 ±99.1
	6	14	250.9 ±75.5	241.1 ±70.7	157.1 ±86.2	76.8 ±67.4	113.4 ±47.8	152.6 ±45.6	164.3 ±45.2	131.4 ±82.7	115.3 ±72.7	33.0 ±19.3	108.7 ±53.9
	* The shortest distance of each clade to PBC and highway are indicated in bold type. PBC, piglet breeding company.

## Sheet: Table 3
	Article DOI: http://dx.doi.org/10.3201/eid2302.160297
	Technical Appendix 1
	Technical Appendix 1 Table 3. Mean geographic distance of each clade of Streptococcus suis to the nearest PBC and highway, Sichuan Province, China, 2005*
	Clade	No. human isolates	Mean distance to nearest highway, km				Mean distance to nearest PBC, km
			Minimum	Maximum	Mean	p value†	Minimum	Maximum	Mean	p value†
	2	6	11.9	48.6	29.6 ±16.7	<0.001	14.3	127	66.9 ±39.4	0.238
	3	24	2.3	75.8	30.4 ±19.4	<0.001	1.6	149	60.5 ±45.8	<0.001
	4	3	8.3	45.4	31.5 ±20.2	0.026	18.1	49.6	30.9 ±16.6	0.017
	5	37	0.8	409	44.2 ±68.9	<0.001	0.01	391	57.5 ±74.6	0.001
	6	14	6.1	51.5	27.6 ±28.1	<0.001	1.6	128	45.2 ±37.8	<0.001
	All	84	0.8	409	36.0 ±31.8	<0.001	0.01	391	56.0 ±58.1	<0.001
	*PBC, piglet breeding company. †Compared with the mean geographic distance of among all isolates (101.2 ±71.0 km).
